# Supplementary material for: SARS-CoV-2 3CLpro mutations selected in a VSV-based system confer resistance to nirmatrelvir, ensitrelvir, and GC376
Source: Sci Transl Med. 2022 Oct 4:eabq7360. doi: 10.1126/scitranslmed.abq7360 (PMC9765458; doi:10.1126/scitranslmed.abq7360)
Supplement: Supplementary file 3 — Data files S1 to S4 [file scitranslmed.abq7360_data_files_s1_to_s4.zip]

Archive with 4 entries (4 files):
- scitranslmed.abq7360_data_file_s4.gb
- scitranslmed.abq7360_data_file_s1.txt
- scitranslmed.abq7360_data_file_s2.xlsx
- scitranslmed.abq7360_data_file_s3.xlsx
