# Supplementary material for: SARS-CoV-2 3CLpro mutations selected in a VSV-based system confer resistance to nirmatrelvir, ensitrelvir, and GC376
Source: Sci Transl Med. 2022 Oct 4:eabq7360. doi: 10.1126/scitranslmed.abq7360 (PMC9765458; doi:10.1126/scitranslmed.abq7360)
Supplement: Supplementary file 3 — Data files S1 to S4 [file scitranslmed.abq7360_data_files_s1_to_s4.zip › scitranslmed.abq7360_data_file_s2.xlsx]

## Sheet: Sheet1
	Accession ID	Collection date	Submission date	Location
L167F	EPI_ISL_10239608	2022-01-28	2022-02-23	South America / Venezuela / Dtt Capital
L167F	EPI_ISL_10828717	2022-01-31	2022-03-08	North America / USA / Texas / Houston
L167F	EPI_ISL_12174542	2021-02-12	2022-04-20	North America / USA / New York
L167F	EPI_ISL_1235778	2021-01-31	2021-03-13	North America / USA / Texas / Houston
L167F	EPI_ISL_12658849	2021-11-16	2022-05-12	North America / USA / Oregon / Linn County
L167F	EPI_ISL_13453588	2022-06-09	2022-06-24	North America / USA / Idaho
L167F	EPI_ISL_1913079	2021-03-19	2021-05-05	Africa / Morocco / Kenitra
L167F	EPI_ISL_2832924	2021-04-15	2021-07-06	Europe / Belgium / Sint-stevens-woluwe
L167F	EPI_ISL_3588812	2021-08-05	2021-08-23	North America / USA / Idaho / Ada
L167F	EPI_ISL_5381118	2021-09-10	2021-10-20	North America / USA / Texas / Houston
L167F	EPI_ISL_5735887	2021-10-05	2021-10-29	Europe / Austria / Upper Austria / Wels / Wels
L167F	EPI_ISL_6781846	2021-11-20	2021-11-26	Europe / France / Auvergne-Rhone-Alpes / Clermont-Ferrand
L167F	EPI_ISL_6938375	2020-10-14	2021-12-01	North America / USA / Oregon / Malheur County
L167F	EPI_ISL_8188586	2021-03-15	2021-12-30	Africa / Nigeria / Osun
L167F	EPI_ISL_8633546	2022-01-04	2022-01-12	Europe / France / Ile-de-France
L167F	EPI_ISL_8812991	2021-11-18	2022-01-18	North America / USA / Oregon / Benton County
L167F	EPI_ISL_8813040	2021-11-18	2022-01-18	North America / USA / Oregon / Benton County
L167F	EPI_ISL_9520535	2022-01-20	2022-02-04	North America / USA / Idaho
F305L	EPI_ISL_10062285	2022-02-11	2022-02-18	Europe / Denmark / Hovedstaden
F305L	EPI_ISL_10891711	2022-03-03	2022-03-10	Europe / Denmark / Midtjylland
F305L	EPI_ISL_11703928	2022-03-25	2022-04-03	Europe / United Kingdom / England
F305L	EPI_ISL_11849048	2022-03-10	2022-04-07	Europe / Sweden / Gavleborg County
F305L	EPI_ISL_12014622	2022-03-31	2022-04-13	Europe / Germany / North Rhine-Westphalia
F305L	EPI_ISL_12017306	2022-03-31	2022-04-13	Europe / Germany / North Rhine-Westphalia
F305L	EPI_ISL_12409299	2022-03-14	2022-04-29	Europe / France / Provence-Alpes-Cote dâ€™Azur
F305L	EPI_ISL_1265168	2021-01-28	2021-03-17	Asia / Indonesia / Bali / Denpasar
F305L	EPI_ISL_13806713	2022-06-29	2022-07-13	North America / USA / Indiana
F305L	EPI_ISL_14121627	2022-06-21	2022-07-29	Asia / Japan / Fukuoka
F305L	EPI_ISL_1425716	2021-03-05	2021-04-01	Asia / Japan
F305L	EPI_ISL_1510360	2021-02-03	2021-04-08	Europe / Czech Republic / Ostrava
F305L	EPI_ISL_1512200	2021-03-20	2021-04-08	North America / USA / Pennsylvania
F305L	EPI_ISL_2010292	2021-04-21	2021-05-11	North America / USA / Indiana
F305L	EPI_ISL_2042344	2021-04-18	2021-05-12	North America / USA / Virginia
F305L	EPI_ISL_2151206	2021	2021-05-18	Asia / India / Karnataka
F305L	EPI_ISL_2293739	2021-01-01	2021-05-27	North America / Canada / Quebec
F305L	EPI_ISL_2501392	2020-11-17	2021-06-12	Europe / Spain / Galicia / Vigo
F305L	EPI_ISL_2613694	2021-03-30	2021-06-18	Europe / France / Ile-de-France
F305L	EPI_ISL_2621519	2021-03-24	2021-06-20	Europe / Italy / Lombardy
F305L	EPI_ISL_2824017	2021-02-02	2021-07-05	North America / Canada / Quebec
F305L	EPI_ISL_2828128	2021-06-22	2021-07-06	Europe / Spain / Catalunya
F305L	EPI_ISL_2902078	2021-06-30	2021-07-12	Europe / United Kingdom / England
F305L	EPI_ISL_2902168	2021-06-30	2021-07-12	Europe / United Kingdom / England
F305L	EPI_ISL_2902681	2021-07-04	2021-07-12	Europe / United Kingdom / England
F305L	EPI_ISL_2909518	2021-07-05	2021-07-12	Europe / United Kingdom / England
F305L	EPI_ISL_2974043	2021-07-07	2021-07-16	Europe / United Kingdom / England
F305L	EPI_ISL_2998899	2021-07-08	2021-07-19	Europe / United Kingdom / England
F305L	EPI_ISL_3001985	2021-07-09	2021-07-19	Europe / United Kingdom / England
F305L	EPI_ISL_3003166	2021-07-09	2021-07-19	Europe / United Kingdom / England
F305L	EPI_ISL_3003177	2021-07-09	2021-07-19	Europe / United Kingdom / England
F305L	EPI_ISL_3003178	2021-07-09	2021-07-19	Europe / United Kingdom / England
F305L	EPI_ISL_3003249	2021-07-06	2021-07-19	Europe / United Kingdom / England
F305L	EPI_ISL_3026620	2021-07-05	2021-07-21	Asia / South Korea
F305L	EPI_ISL_3077598	2021-07-11	2021-07-26	Europe / United Kingdom / England
F305L	EPI_ISL_3078010	2021-07-12	2021-07-26	Europe / United Kingdom / England
F305L	EPI_ISL_3078088	2021-07-13	2021-07-26	Europe / United Kingdom / England
F305L	EPI_ISL_3078366	2021-07-14	2021-07-26	Europe / United Kingdom / England
F305L	EPI_ISL_3106749	2021-07-20	2021-07-28	Europe / United Kingdom / England
F305L	EPI_ISL_3107974	2021-07-20	2021-07-28	Europe / United Kingdom / England
F305L	EPI_ISL_3123697	2021-07-23	2021-07-29	Europe / United Kingdom / England
F305L	EPI_ISL_3126543	2021-07-22	2021-07-29	Europe / United Kingdom / England
F305L	EPI_ISL_3139186	2021-07-22	2021-07-30	Europe / United Kingdom / England
F305L	EPI_ISL_3168090	2021-07-23	2021-08-02	Europe / United Kingdom / England
F305L	EPI_ISL_3173657	2021-07-23	2021-08-02	Europe / United Kingdom / England
F305L	EPI_ISL_3180045	2021-07-02	2021-08-02	Europe / United Kingdom / England
F305L	EPI_ISL_3224259	2021-07-27	2021-08-04	Europe / United Kingdom / England
F305L	EPI_ISL_3248829	2021-07-29	2021-08-06	Europe / United Kingdom / England
F305L	EPI_ISL_3250346	2021-07-24	2021-08-06	Europe / United Kingdom / England
F305L	EPI_ISL_3281682	2021-07-28	2021-08-09	Europe / United Kingdom / England
F305L	EPI_ISL_3359818	2021-07-31	2021-08-12	Europe / United Kingdom / England
F305L	EPI_ISL_3693319	2021-08-03	2021-08-26	North America / USA / Kansas
F305L	EPI_ISL_3698734	2021-08-18	2021-08-26	Europe / United Kingdom / England
F305L	EPI_ISL_3711810	2021-08-15	2021-08-26	Europe / Germany / North Rhine-Westphalia
F305L	EPI_ISL_3711821	2021-08-15	2021-08-26	Europe / Germany / North Rhine-Westphalia
F305L	EPI_ISL_3887845	2021-08-21	2021-09-02	Europe / Germany / North Rhine-Westphalia
F305L	EPI_ISL_3887870	2021-08-21	2021-09-02	Europe / Germany / North Rhine-Westphalia
F305L	EPI_ISL_4308529	2021-09-07	2021-09-20	Europe / United Kingdom / England
F305L	EPI_ISL_4308532	2021-09-07	2021-09-20	Europe / United Kingdom / England
F305L	EPI_ISL_4433448	2021-08-25	2021-09-22	North America / Canada / British Columbia
F305L	EPI_ISL_520171	2020-07-08	2020-08-25	Oceania / Australia / Victoria
F305L	EPI_ISL_5252616	2021-10-08	2021-10-17	North America / USA / Massachusetts
F305L	EPI_ISL_5316976	2020	2021-10-18	Asia / India / Delhi
F305L	EPI_ISL_5692166	2021-09-14	2021-10-28	Europe / France / Grand-Est
F305L	EPI_ISL_5807818	2021-10-21	2021-11-01	Europe / United Kingdom / England
F305L	EPI_ISL_5813105	2021-10-19	2021-11-01	Europe / United Kingdom / England
F305L	EPI_ISL_6104209	2021-10-27	2021-11-09	North America / USA / Minnesota
F305L	EPI_ISL_6120425	2021-11-02	2021-11-09	North America / USA / California
F305L	EPI_ISL_6274990	2021-11-04	2021-11-15	Europe / United Kingdom / England
F305L	EPI_ISL_6275116	2021-11-05	2021-11-15	Europe / United Kingdom / England
F305L	EPI_ISL_6279296	2021-10-29	2021-11-15	Europe / United Kingdom / England
F305L	EPI_ISL_6279311	2021-10-30	2021-11-15	Europe / United Kingdom / England
F305L	EPI_ISL_6281380	2021-11-06	2021-11-15	Europe / United Kingdom / England
F305L	EPI_ISL_6418422	2021-11-09	2021-11-17	North America / USA / California
F305L	EPI_ISL_6425282	2020-12-09	2021-11-18	North America / USA / Iowa
F305L	EPI_ISL_6580337	2021-11-13	2021-11-21	Europe / United Kingdom / England
F305L	EPI_ISL_6655885	2021-11-16	2021-11-23	North America / USA / California
F305L	EPI_ISL_6974334	2021-11-10	2021-12-02	Europe / United Kingdom / England
F305L	EPI_ISL_6974342	2021-11-10	2021-12-02	Europe / United Kingdom / England
F305L	EPI_ISL_6974413	2021-11-10	2021-12-02	Europe / United Kingdom / England
F305L	EPI_ISL_6974415	2021-11-10	2021-12-02	Europe / United Kingdom / England
F305L	EPI_ISL_6976424	2021-11-08	2021-12-02	Europe / United Kingdom / England
F305L	EPI_ISL_6976908	2021-11-08	2021-12-02	Europe / United Kingdom / England
F305L	EPI_ISL_6981199	2021-11-08	2021-12-02	Europe / United Kingdom / England
F305L	EPI_ISL_6981214	2021-11-07	2021-12-02	Europe / United Kingdom / England
F305L	EPI_ISL_6981216	2021-11-07	2021-12-02	Europe / United Kingdom / England
F305L	EPI_ISL_7326412	2021-10-15	2021-12-07	Europe / Bulgaria / Blagoevgrad
F305L	EPI_ISL_7348160	2021-11-18	2021-12-08	Europe / United Kingdom / England
F305L	EPI_ISL_7457540	2021-11-05	2021-12-10	Asia / Malaysia / Selangor
F305L	EPI_ISL_751269	2020-06	2020-12-30	Asia / India / Delhi
F305L	EPI_ISL_7560472	2021-12-05	2021-12-12	Europe / United Kingdom / England
F305L	EPI_ISL_7619923	2021-01-21	2021-12-13	North America / Canada / Quebec
F305L	EPI_ISL_7623092	2021-01-22	2021-12-14	North America / Canada / Quebec
F305L	EPI_ISL_7623093	2021-01-22	2021-12-14	North America / Canada / Quebec
F305L	EPI_ISL_7786054	2021-11-26	2021-12-17	Europe / Netherlands / Zuid-Holland
F305L	EPI_ISL_7962338	2021-11-15	2021-12-22	North America / USA / California / Los Angeles County
F305L	EPI_ISL_8049913	2021-11-26	2021-12-24	Asia / India / Maharashtra
F305L	EPI_ISL_8083731	2021-12-19	2021-12-26	Asia / Indonesia / Jakarta
F305L	EPI_ISL_8723311	2021-12-15	2022-01-14	Europe / Ireland / Dublin
F305L	EPI_ISL_8805249	2021-12-31	2022-01-18	Europe / Denmark / Hovedstaden
F305L	EPI_ISL_8944964	2021-12-29	2022-01-21	North America / USA / Louisiana
F305L	EPI_ISL_8966167	2022-01-15	2022-01-22	Europe / United Kingdom / England
F305L	EPI_ISL_9160609	2021-12-14	2022-01-27	Europe / Ireland / Westmeath
F305L	EPI_ISL_9565854	2022-01-28	2022-02-05	Europe / United Kingdom / England
F305L	EPI_ISL_9596079	2022-01-19	2022-02-07	South America / Brazil / Amazonas / Manacapuru
F305L	EPI_ISL_9631341	2022-01-24	2022-02-07	North America / USA / Connecticut
F305L	EPI_ISL_984291	2021-02-01	2021-02-13	Europe / Belgium / Deurne
