# Supplementary material for: SARS-CoV-2 3CLpro mutations selected in a VSV-based system confer resistance to nirmatrelvir, ensitrelvir, and GC376
Source: Sci Transl Med. 2022 Oct 4:eabq7360. doi: 10.1126/scitranslmed.abq7360 (PMC9765458; doi:10.1126/scitranslmed.abq7360)
Supplement: Supplementary file 3 — Data files S1 to S4 [file scitranslmed.abq7360_data_files_s1_to_s4.zip › scitranslmed.abq7360_data_file_s3.xlsx]

## Sheet: Figure 1 
Figure 1A Nirmatrelvir dose response - 3CLpro-On
				dsRed positive cells (y-axis)								dsRed positive cells normalized to highest mean (y-axis)
			Nirmatrelvir (µM, x-axis)	SARS-CoV-2 3CLpro			Mouse hepatitis virus 3CLpro				Nirmatrelvir (µM, x-axis)	SARS-CoV-2 3CLpro			Mouse hepatitis virus 3CLpro
			0.03	57	52	23	4	11			0.03	0.012772	0.011651	0.005153	0.000896	0.002465
			0.1	116	68	81	14	6			0.1	0.025991	0.015236	0.018149	0.003137	0.001344
			0.3	141	133	108	3	4			0.3	0.031593	0.029801	0.024199	0.000672	0.000896
			1	169	199	136	7	5			1	0.037867	0.044589	0.030473	0.001568	0.00112
			3	269	272	344	6	6			3	0.060273	0.060946	0.077078	0.001344	0.001344
			10	1325	1648	1250	10	7			10	0.296886	0.369258	0.280081	0.002241	0.001568
			30	2385	2200	2103	29	26			30	0.534394	0.492942	0.471208	0.006498	0.005826
			100	3590	3860	3618	556	539			100	0.804392	0.864889	0.810665	0.12458	0.120771
Figure 1B VSV-3CLpro wt and VSV-3CLpro F305L replication kinetics
			hours after infection (x-axis)	wt titer TCID50 (y-axis)		F305L titer TCID50
			0	1	1	1	1
			4	422	750	5620	2370
			8	750000	422000	3160000	750000
			16	23700000	13300000	100000000	23700000
			24	2370000	5620000	31600000	42200000
			32	1780000	2370000	10000000	7500000
Figure 1C VSV-3CLpro wt and VSV-3CLpro F305L dose responses
			GC376 (µM, x-axis)	wt titer TCID50 (y-axis)		F305L titer TCID50
			0.01	1780000	1000000	7500000	5620000
			0.1	10000000	17800000	13300000	13300000
			1	17800000	10000000	31600000	13300000
			10	7500000	13300000	17800000	13300000
			25	75000	75000	10000000	10000000
			50	42200	100	1000000	10000000
			75	237	133	422000	75000
			100	178	31.6	10000	316000
			Nirmatrelvir (µM, x-axis)	wt titer TCID50 (y-axis)			F305L titer TCID50
			0	17800000	4220000	5620000	42200000	10000000	17800000
			0.1	75000000	56200000	42200000	237000000	133000000	133000000
			0.3	56200000	31600000	56200000	237000000	42200000	56200000
			1	23700000	23700000	13300000	56200000	75000000	75000000
			3	13300000	10000000	5620000	56200000	42200000	31600000
			10	750000	422000	1000000	13300000	31600000	17800000
			30	178000	4220	5620	3160000	1000000	13300000
			100	422	562	750	2370	7500	3160

## Sheet: Figure 3
Figure 3 VSV-3CLpro mutants replication kinetics and dose responses
			hours after infection (x-axis)	wt titer TCID50 (y-axis)		L167F.1 titer TCID50		L167F.2 titer TCID50		Y54C titer TCID50		N203D titer TCID50		F305L titer TCID50		F305L G138S titer TCID50		F305L Q192R titer TCID50
			0	1	1	1	1	1	1	1	1	1	1	1	1	1	1	1	1
			4	3160	5620	1780	1780	5620	562	422	1000	3160	4220	2370	1000	2370	1330	23700	56200
			8	5620000	3160000	7500000	3160000	422000	1000000	178000	133000	75000	56200	1000000	562000	13300000	5620000	10000000	7500000
			12	56200000	31600000	7500000	23700000	7500000	3160000	2370000	1000000	562000	422000	23700000	31600000	31600000	56200000	42200000	42200000
			24	178000000	316000000	31600000	31600000	56200000	23700000	75000000	100000000	10000000	10000000	422000000	316000000	100000000	178000000	178000000	56200000
			Nirmatrelvir (µM, x-axis)	wt titer TCID50 (y-axis)		L167F.1 titer TCID50		L167F.2 titer TCID50		Y54C titer TCID50		N203D titer TCID50		F305L titer TCID50		F305L G138S titer TCID50		F305L Q192R titer TCID50
			0.1	178000000	316000000	31600000	31600000	75000000	100000000	56200000	23700000	10000000	10000000	422000000	316000000	100000000	178000000	178000000	56200000
			1	1780000	562000	23700000	5620000	1330000	422000	17800000	23700000	10000000	31600000	178000000	42200000	422000000	562000000	237000000	562000000
			3	75000	42200	4220000	4220000	75000	100000	3160000	2370000	4220000	4220000	4220000	75000000	178000000	75000000	178000000	133000000
			10	5620	17800	1780000	1000000	75000	75000	562000	422000	1000000	2370000	1330000	178000	237000000	100000000	42200000	178000000
			30	133	75	133000	237000	56200	17800	56200	31600	1330000	1000000	1000	1330	42200000	56200000	56200000	100000000
			100	56.2	42.2	1780	3160	237	100	1780	4220	133000	133000	133	178	750000	562000	13300000	17800000

## Sheet: Figure 4A,B
Figure 4A Nirmatrelvir dose response - 3CLpro-On
				dsRed positive cells (y-axis)
			Nirmatrelvir (µM, x-axis)	wild-type On				Y54C On				L167F On
			0	11	13	13		20	18	19		17	18	26
			0.1	8	14	13		11	22	13		16	12	17
			0.3	19	19	11		9	17	14		18	9	20
			1	62	44	49		17	10	17		17	11	29
			3	153	129	119		31	37	21		26	14	18
			10	251	212	246		101	102	86		42	33	37
			30	317	310	316		214	188	198		124	118	133
			100	312	352	297		311	277	293		261	247	171
				dsRed positive cells normalized to highest mean (y-axis)
			Nirmatrelvir (µM, x-axis)	wild-type On				Y54C On				L167F On
			0	0.0343392	0.0405827	0.0405827		0.062435	0.0561915	0.0593132		0.0530697	0.0561915	0.0811655
			0.1	0.024974	0.0437045	0.0405827		0.0343392	0.0686785	0.0405827		0.049948	0.037461	0.0530697
			0.3	0.0593132	0.0593132	0.0343392		0.0280957	0.0530697	0.0437045		0.0561915	0.0280957	0.062435
			1	0.193548	0.137357	0.152966		0.0530697	0.0312175	0.0530697		0.0530697	0.0343392	0.0905307
			3	0.477627	0.402706	0.371488		0.0967742	0.115505	0.0655567		0.0811655	0.0437045	0.0561915
			10	0.783559	0.661811	0.76795		0.315297	0.318418	0.26847		0.131113	0.103018	0.115505
			30	0.989594	0.967742	0.986472		0.668054	0.586889	0.618106		0.387097	0.368366	0.415193
			100	0.973985	1.09886	0.927159		0.970864	0.864724	0.914672		0.814776	0.771072	0.533819
Figure 4B Nirmatrelvir dose response - 3CLpro-Off
				dsRed positive cells (y-axis)
			Nirmatrelvir (µM, x-axis)	wild-type Off				Y54C Off				L167F Off
			0	470	518	557	462	567	548	596	513	529	522	542	478
			0.01	527	414	646	464	532	558	587	571	522	554	448	480
			0.03	644	644	647	459	614	561	656	570	518	487	558	497
			0.1	660	597	586	519	546	558	777	606	562	583	592	461
			0.3	381	352	300	306	492	523	574	513	559	584	426	489
			1	162	146	111	88	262	248	436	307	441	356	343	249
			3	62	59	56	46	83	107	113	112	206	117	99	100
			10	50	59	42	34	50	52	53	46	47	44	53	47
			30	29	27	20	29	41	19	27	38	38	19	41	39
			100	8	10	16	9	9	16	19	20	10	36	17	26
				dsRed positive cells normalized to highest mean (y-axis)
			Nirmatrelvir (µM, x-axis)	wild-type Off				Y54C Off				L167F Off
			0	0.785297	0.865497	0.93066	0.77193	0.962693	0.949955	0.986351	0.869882	0.911942	0.881383	0.958585	0.82509
			0.01	0.880535	0.691729	1.07937	0.775272	0.949955	1.00819	0.815287	0.873521	0.855649	0.897467	0.944109	0.918376
			0.03	1.07602	1.07602	1.08104	0.766917	0.942675	0.88626	1.01547	0.904459	0.987535	0.902292	1.05509	0.916767
			0.1	1.10276	0.997494	0.979114	0.867168	1.02275	1.06096	1.07734	0.838944	0.878166	0.897467	1.2497	0.974668
			0.3	0.636591	0.588137	0.501253	0.511278	1.01729	1.06278	0.77525	0.8899	0.791315	0.841174	0.923201	0.82509
			1	0.270677	0.243943	0.185464	0.147034	0.802548	0.647862	0.624204	0.453139	0.421391	0.398874	0.701246	0.493768
			3	0.103592	0.0985798	0.0935673	0.0768588	0.374886	0.212921	0.180164	0.181984	0.133494	0.172095	0.181745	0.180137
			10	0.0835422	0.0985798	0.0701754	0.0568087	0.0855323	0.0800728	0.0964513	0.0855323	0.0804182	0.0836349	0.0852433	0.0739847
			30	0.0484545	0.0451128	0.0334169	0.0484545	0.0691538	0.0345769	0.0746133	0.0709736	0.0659429	0.0305589	0.0434258	0.0611178
			100	0.0133668	0.0167084	0.0267335	0.0150376	0.0181984	0.0655141	0.0309372	0.0473157	0.0144753	0.0257338	0.0305589	0.0321673

## Sheet: Figure 4C,D
Figure 4C Nirmatrelvir dose response - 3CLpro-On
				dsRed positive cells (y-axis)
			Nirmatrelvir (µM, x-axis)	Omicron On				O + Y54C On				O + L167F On
			0	22	16	24	14	51	40	43	56	24	30	31	33
			0.1	16	20	22	17	33	34	28	39	19	16	27	19
			0.3	38	30	38	21	31	43	41	32	13	20	23	26
			1	58	57	40	38	39	32	33	48	22	14	19	21
			3	149	133	118	112	61	54	79	72	33	31	40	28
			10	311	259	261	271	149	134	159	163	53	54	71	63
			30	416	402	389	360	308	298	271	294	192	169	163	157
			100	492	480	539	508	497	502	464	467	394	407	364	394
				dsRed positive cells normalized to highest mean (y-axis)
			Nirmatrelvir (µM, x-axis)	Omicron On				O + Y54C On				O + L167F On
			0	0.0435859	0.0316989	0.0475483	0.0277365	0.10104	0.0792472	0.0851907	0.110946	0.0475483	0.0594354	0.0614165	0.0653789
			0.1	0.0316989	0.0396236	0.0435859	0.03368	0.0653789	0.0673601	0.055473	0.077266	0.0376424	0.0316989	0.0534918	0.0376424
			0.3	0.0752848	0.0594354	0.0752848	0.0416048	0.0614165	0.0851907	0.0812283	0.0633977	0.0257553	0.0396236	0.0455671	0.0515106
			1	0.114908	0.112927	0.0792472	0.0752848	0.077266	0.0633977	0.0653789	0.0950966	0.0435859	0.0277365	0.0376424	0.0416048
			3	0.295196	0.263497	0.233779	0.221892	0.120852	0.106984	0.156513	0.142645	0.0653789	0.0614165	0.0792472	0.055473
			10	0.616147	0.513125	0.517088	0.536899	0.295196	0.265478	0.315007	0.322932	0.105002	0.106984	0.140664	0.124814
			30	0.82417	0.796434	0.770679	0.713224	0.610203	0.590391	0.536899	0.582467	0.380386	0.334819	0.322932	0.311045
			100	0.97474	0.950966	1.06786	1.00644	0.984646	0.994552	0.919267	0.925211	0.780584	0.80634	0.721149	0.780584
Figure 4D Nirmatrelvir dose response - 3CLpro-Off
				dsRed positive cells (y-axis)
			Nirmatrelvir (µM, x-axis)	Omicron Off				O + Y54C Off				O + L167F Off
			0	635	689	684	584	684	674	623	686	693	742	620	671
			0.01	581	649	596	638	723	670	607	624	700	877	777	756
			0.03	668	555	604	595	647	667	660	674	786	770	827	722
			0.1	652	567	646	666	713	682	656	623	926	908	869	780
			0.3	624	684	516	624	690	726	732	741	854	920	812	834
			1	231	514	268	420	521	581	420	468	869	916	796	778
			3	88	71	87	118	116	138	122	130	302	431	411	479
			10	26	31	29	39	46	59	48	46	80	99	80	79
			30	18	19	8	11	12	28	26	30	44	42	31	32
			100	6	6	6	4	17	16	16	8	12	16	12	10
				dsRed positive cells normalized to highest mean (y-axis)
			Nirmatrelvir (µM, x-axis)	Omicron Off				O + Y54C Off				O + L167F Off
			0	0.852	0.917	0.797	0.894	0.94704	0.933195	0.862582	0.94981	0.795866	0.852139	0.71203	0.7706
			0.01	0.863	0.979	0.973	0.94	1.00104	0.927657	0.840429	0.863967	0.803905	1.00718	0.892334	0.868217
			0.03	0.955	0.989	1.001	1.055	0.895812	0.923503	0.913811	0.933195	0.90267	0.884295	0.949756	0.82917
			0.1	0.875	0.692	0.803	0.475	0.987193	0.944271	0.908273	0.862582	1.06345	1.04278	0.99799	0.895779
			0.3	0.265	0.127	0.44	0.211	0.955348	1.00519	1.0135	1.02596	0.980764	1.05656	0.932529	0.957795
			1	0.085	0.091	0.056	0.043	0.721357	0.804431	0.581516	0.647975	0.99799	1.05197	0.914154	0.893483
			3	0.05	0.048	0.045	0.038	0.160609	0.19107	0.168917	0.179993	0.346827	0.494976	0.472007	0.5501
			10	0.028	0.025	0.021	0.017	0.0636899	0.0816892	0.066459	0.0636899	0.0918748	0.113695	0.0918748	0.0907264
			30	0.015	0.01	0.008	0.008	0.0166147	0.0387677	0.0359986	0.0415369	0.0505312	0.0482343	0.0356015	0.0367499
			100	0.001	0.007	0.007	0.01	0.0235376	0.022153	0.022153	0.0110765	0.0137812	0.018375	0.0137812	0.0114844

## Sheet: Figure 4E,F
Figure 4E Nirmatrelvir dose response - 3CLpro-On
				dsRed positive cells (y-axis)
			Nirmatrelvir (µM, x-axis)	wild-type On				L167F On				L167F F305L On
			0	7	9	4	7	13	13	17	13	12	9	9	10
			0.1	0	1	2	2	6	7	2	2	2	1	2	2
			0.3	12	6	9	11	8	9	3	4	4	0	3	8
			1	94	74	93	121	6	6	3	2	3	2	2	3
			3	248	227	266	240	11	27	13	9	8	10	6	10
			10	359	350	344	349	109	107	79	73	53	49	33	53
			30	424	416	391	420	302	316	277	261	144	181	153	144
			100	486	468	423	394	414	409	378	406	273	306	326	314
				dsRed positive cells normalized to highest mean (y-axis)
			Nirmatrelvir (µM, x-axis)	wild-type On				L167F On				L167F F305L On
			0	0.02	0.02	0.01	0.02	0.03	0.03	0.04	0.03	0.03	0.02	0.02	0.02
			0.1	0	0	0	0	0.01	0.02	0	0	0	0	0	0
			0.3	0.03	0.01	0.02	0.02	0.02	0.02	0.01	0.01	0.01	0	0.01	0.02
			1	0.21	0.17	0.21	0.27	0.01	0.01	0.01	0	0.01	0	0	0.01
			3	0.56	0.51	0.6	0.54	0.02	0.06	0.03	0.02	0.02	0.02	0.01	0.02
			10	0.81	0.79	0.78	0.79	0.25	0.24	0.18	0.16	0.12	0.11	0.07	0.12
			30	0.96	0.94	0.88	0.95	0.68	0.71	0.63	0.59	0.33	0.41	0.35	0.33
			100	1.1	1.06	0.96	0.89	0.94	0.92	0.85	0.92	0.62	0.69	0.74	0.71
Figure 4F Nirmatrelvir dose response - 3CLpro-Off
				dsRed positive cells (y-axis)
			Nirmatrelvir (µM, x-axis)	wild-type Off				L167F Off				L167F F305L Off
			0	667	693	654	722	834	867	869	916	1081	743	779	757
			0.01	808	813	746	858	998	992	860	950	831	874	747	870
			0.03	867	872	843	884	931	880	921	904	913	896	903	901
			0.1	886	728	742	923	932	987	961	996	896	713	886	868
			0.3	512	628	501	480	992	917	947	1000	793	926	770	830
			1	92	133	293	154	603	624	784	600	637	826	734	877
			3	73	60	54	61	219	153	116	134	606	421	498	413
			10	21	26	23	23	74	54	46	61	190	197	151	300
			30	22	18	11	16	27	20	23	11	101	48	38	78
			100	10	11	7	2	9	14	17	3	28	14	20	28
				dsRed positive cells normalized to highest mean (y-axis)
			Nirmatrelvir (µM, x-axis)	wild-type Off				L167F Off				L167F F305L Off
			0	0.97	0.83	0.86	0.9	0.91	0.86	0.78	0.89	0.95	1.05	0.97	0.84
			0.01	0.932487	0.938257	0.860935	0.99019	1.02993	1.02374	0.887513	0.980392	0.920011	0.967617	0.827014	0.963188
			0.03	1.00058	1.00635	0.972879	1.0202	0.960784	0.908153	0.950464	0.932921	1.01079	0.991973	0.999723	0.997509
			0.1	1.0225	0.840162	0.856319	1.0652	0.961816	1.01858	0.991744	1.02786	0.991973	0.789372	0.980902	0.960974
			0.3	0.590883	0.724755	0.578188	0.553953	1.02374	0.946336	0.977296	1.03199	0.877941	1.02519	0.852477	0.918904
			1	0.106174	0.153491	0.338142	0.177726	0.622291	0.643963	0.809082	0.619195	0.705231	0.914476	0.812621	0.970938
			3	0.084247	0.0692441	0.0623197	0.0703982	0.226006	0.157895	0.119711	0.138287	0.670911	0.466095	0.551342	0.457238
			10	0.0242354	0.0300058	0.0265436	0.0265436	0.0763674	0.0557276	0.0474716	0.0629515	0.210352	0.218101	0.167174	0.332134
			30	0.0253895	0.0207732	0.0126947	0.0184651	0.0278638	0.0206398	0.0237358	0.0113519	0.111818	0.0531414	0.0420703	0.0863548
			100	0.0115407	0.0126947	0.00807848	0.00230814	0.00928793	0.0144479	0.0175439	0.00309597	0.0309992	0.0154996	0.0221423	0.0309992

## Sheet: Figure 4G,H
Figure 4G Nirmatrelvir dose response - 3CLpro-On
				dsRed positive cells (y-axis)
			Nirmatrelvir (µM, x-axis)	wild-type On				Q192R On				Q192R F305L On
			0	20	9	20	14	82	68	46	63	21	17	24	16
			0.1	9	13	9	13	42	50	58	46	14	8	14	14
			0.3	19	17	16	13	34	34	52	24	16	13	14	13
			1	77	53	46	53	44	48	48	37	16	26	14	28
			3	183	183	200	184	69	83	61	74	26	29	30	31
			10	386	367	357	357	149	117	107	136	49	53	68	66
			30	451	431	417	440	192	176	150	210	107	106	119	141
			100	456	463	426	479	329	321	336	319	238	244	243	243
				dsRed positive cells normalized to highest mean (y-axis)
			Nirmatrelvir (µM, x-axis)	wild-type On				Q192R On				Q192R F305L On
			0	0.0438596	0.0197368	0.0438596	0.0307018	0.179825	0.149123	0.100877	0.138158	0.0460526	0.0372807	0.0526316	0.0350877
			0.1	0.0197368	0.0285088	0.0197368	0.0285088	0.0921053	0.109649	0.127193	0.100877	0.0307018	0.0175439	0.0307018	0.0307018
			0.3	0.0416667	0.0372807	0.0350877	0.0285088	0.0745614	0.0745614	0.114035	0.0526316	0.0350877	0.0285088	0.0307018	0.0285088
			1	0.16886	0.116228	0.100877	0.116228	0.0964912	0.105263	0.105263	0.0811404	0.0350877	0.0570175	0.0307018	0.0614035
			3	0.401316	0.401316	0.438596	0.403509	0.151316	0.182018	0.133772	0.162281	0.0570175	0.0635965	0.0657895	0.0679825
			10	0.846491	0.804825	0.782895	0.782895	0.326754	0.256579	0.234649	0.298246	0.107456	0.116228	0.149123	0.144737
			30	0.989035	0.945175	0.914474	0.964912	0.421053	0.385965	0.328947	0.460526	0.234649	0.232456	0.260965	0.309211
			100	1	1.01535	0.934211	1.05044	0.721491	0.703947	0.736842	0.699561	0.52193	0.535088	0.532895	0.532895
Figure 4H Nirmatrelvir dose response - 3CLpro-Off
				dsRed positive cells (y-axis)
			Nirmatrelvir (µM, x-axis)	wild-type Off				Q192R Off				Q192R F305L Off
			0	538	612	541	629	961	814	878	830	843	969	890	881
			0.03	821	843	751	858	932	1060	988	986	891	959	991	993
			0.1	918	803	974	980	1050	1094	937	931	938	891	1050	979
			0.3	979	958	956	992	962	1011	974	1028	1067	1050	1051	1116
			1	260	384	317	300	920	1112	1013	938	1061	972	786	969
			3	74	87	66	49	539	434	422	582	958	891	919	824
			10	30	36	29	28	104	113	131	86	414	648	350	387
			30	21	16	29	27	67	59	47	34	158	104	129	76
			100	12	9	4	7	18	11	24	27	46	50	50	52
				dsRed positive cells normalized to highest mean (y-axis)
			Nirmatrelvir (µM, x-axis)	wild-type Off				Q192R Off				Q192R F305L Off
			0	0.753914	0.835316	0.861616	0.851597	0.878824	0.937647	0.938824	0.903529	0.85284	0.862351	0.918362	0.835931
			0.03	0.825297	0.834064	0.968065	0.901691	0.956471	1.02235	0.964706	0.932941	0.875033	0.77358	0.832761	0.848613
			0.1	1.01064	0.959299	1.02818	1.00188	1.01765	1.01059	0.98	0.991765	0.920476	0.844386	0.85284	0.80317
			0.3	0.854101	0.834064	0.825297	0.916719	0.938824	0.887059	0.848235	0.849412	0.898283	0.82325	0.899339	0.899339
			1	0.41578	0.359424	0.375704	0.338134	0.807059	0.858824	0.928235	0.830588	0.961691	1.01664	1.01136	1.0103
			3	0.135254	0.146525	0.117721	0.187852	0.729412	0.789412	0.712941	0.596471	0.805284	0.897226	0.90251	0.80317
			10	0.0914214	0.0701315	0.0713838	0.0751409	0.38	0.275294	0.270588	0.274118	0.609775	0.646764	0.477675	0.490357
			30	0.0601127	0.0488416	0.057608	0.0413275	0.171765	0.165882	0.169412	0.149412	0.245178	0.202906	0.213474	0.245178
			100	0.0325611	0.0212899	0.0200376	0.0350657	0.0635294	0.06	0.0717647	0.0694118	0.0834875	0.0834875	0.0771466	0.0760898

## Sheet: Figure 4I,J
Figure 4G Nirmatrelvir dose response - 3CLpro-On
				dsRed positive cells (y-axis)
			Nirmatrelvir (µM, x-axis)	wild-type On				A194S On				G138S On
			0	36	26	28	27	21	24	27	34	58	53	50	70
			0.1	23	21	17	16	23	24	10	19	23	21	37	39
			0.3	30	28	27	29	26	11	21	24	44	39	48	31
			1	53	53	33	33	26	32	30	36	46	58	51	70
			3	116	93	108	82	49	47	58	53	56	54	77	83
			10	210	223	200	192	99	143	110	94	157	177	138	144
			30	353	346	363	319	271	291	269	262	269	282	251	289
			100	396	393	422	411	501	473	473	440	414	453	390	503
				dsRed positive cells normalized to highest mean (y-axis)
			Nirmatrelvir (µM, x-axis)	wild-type On				A194S On				G138S On
			0	0.0763116	0.0551139	0.0593535	0.0572337	0.0445151	0.0508744	0.0572337	0.0720721	0.122946	0.112348	0.105988	0.148384
			0.1	0.0487546	0.0445151	0.036036	0.0339163	0.0487546	0.0508744	0.0211977	0.0402756	0.0487546	0.0445151	0.0784314	0.0826709
			0.3	0.063593	0.0593535	0.0572337	0.0614732	0.0551139	0.0233174	0.0445151	0.0508744	0.0932697	0.0826709	0.101749	0.0657128
			1	0.112348	0.112348	0.0699523	0.0699523	0.0551139	0.0678325	0.063593	0.0763116	0.0975093	0.122946	0.108108	0.148384
			3	0.245893	0.197138	0.228935	0.173821	0.103869	0.099629	0.122946	0.112348	0.118707	0.114467	0.163222	0.175941
			10	0.445151	0.472708	0.423953	0.406995	0.209857	0.303127	0.233174	0.199258	0.332803	0.375199	0.292528	0.305246
			30	0.748278	0.733439	0.769475	0.676206	0.574457	0.616852	0.570217	0.555379	0.570217	0.597774	0.532061	0.612613
			100	0.839428	0.833068	0.894542	0.871224	1.062	1.00265	1.00265	0.932697	0.877583	0.960254	0.826709	1.06624
Figure 4H Nirmatrelvir dose response - 3CLpro-Off
				dsRed positive cells (y-axis)
			Nirmatrelvir (µM, x-axis)	wild-type Off				A194S Off				G138S Off
			0	626	577	593	601	803	823	830	832	819	877	760	863
			0.01	633	713	694	764	869	780	868	837	832	790	760	806
			0.03	634	647	692	531	1002	1019	958	907	844	839	751	720
			0.1	484	317	354	312	913	1039	1049	954	839	650	612	519
			0.3	92	144	81	121	610	704	789	660	367	306	409	426
			1	41	41	49	36	194	248	227	189	144	133	122	167
			3	27	22	24	23	93	77	80	123	70	36	71	57
			10	16	19	16	10	51	58	29	56	38	29	18	52
			30	7	2	3	16	32	32	38	37	19	23	11	14
			100	8	1	7	1	22	17	11	12	19	10	13	8
				dsRed positive cells normalized to highest mean (y-axis)
			Nirmatrelvir (µM, x-axis)	wild-type Off				A194S Off				G138S Off
			0	0.89301	0.82311	0.845934	0.857347	0.812137	0.832364	0.839444	0.841466	0.987044	1.05694	0.915939	1.04007
			0.01	0.902996	1.01712	0.990014	1.08987	0.878887	0.788875	0.877876	0.846523	1.00271	0.952094	0.915939	0.971377
			0.03	0.904422	0.922967	0.987161	0.757489	1.0134	1.03059	0.9689	0.91732	1.01717	1.01115	0.905092	0.867731
			0.1	0.690442	0.452211	0.504993	0.445078	0.923388	1.05082	1.06094	0.964855	1.01115	0.783368	0.737572	0.62549
			0.3	0.131241	0.205421	0.115549	0.172611	0.616941	0.71201	0.797977	0.667509	0.442302	0.368786	0.49292	0.513408
			1	0.0584879	0.0584879	0.0699001	0.0513552	0.196207	0.250822	0.229583	0.19115	0.173546	0.160289	0.147032	0.201265
			3	0.0385164	0.0313837	0.0342368	0.0328103	0.0940582	0.0778761	0.0809102	0.124399	0.0843628	0.0433866	0.0855679	0.0686954
			10	0.0228245	0.0271041	0.0228245	0.0142653	0.0515803	0.0586599	0.02933	0.0566372	0.0457969	0.0349503	0.0216933	0.0626695
			30	0.00998574	0.00285307	0.0042796	0.0228245	0.0323641	0.0323641	0.0384324	0.037421	0.0228985	0.0277192	0.013257	0.0168726
			100	0.0114123	0.00142653	0.00998574	0.00142653	0.0222503	0.0171934	0.0111252	0.0121365	0.0228985	0.0120518	0.0156674	0.00964146

## Sheet: Figure 5A
Figure 5A Nirmatrelvir dose response - 3CLpro-On
				dsRed positive cells (y-axis)
			(µM, x-axis)	wild-type On nirmatrelvir				Y54C On nirmatrelvir				wild-type On GC376				Y54C On GC376
			0	18	18	14	11	19	16	11	11	21	13	13	13	14	19	12	14
			0.1	4	6	4	7	7	11	1	6	2	6	2	4	5	5	8	5
			0.3	5	6	4	4	5	5	5	5	2	2	4	5	6	1	7	4
			1	19	26	25	19	7	8	7	12	14	7	12	11	6	4	11	6
			3	111	93	85	111	16	18	9	12	33	36	34	35	2	6	12	8
			10	245	213	208	222	64	49	56	53	119	119	144	134	19	15	27	34
			30	327	313	306	271	176	125	132	164	227	235	240	241	62	80	68	72
			100	292	301	287	282	253	278	221	262	269	275	258	245	165	166	152	139
				dsRed positive cells normalized to highest mean (y-axis)
			(µM, x-axis)	wild-type On nirmatrelvir				Y54C On nirmatrelvir				wild-type On GC376				Y54C On GC376
			0	0.059	0.059	0.046	0.036	0.062	0.053	0.036	0.036	0.069	0.043	0.043	0.043	0.046	0.062	0.039	0.046
			0.1	0.013	0.02	0.013	0.023	0.023	0.036	0.003	0.02	0.007	0.02	0.007	0.013	0.016	0.016	0.026	0.016
			0.3	0.016	0.02	0.013	0.013	0.016	0.016	0.016	0.016	0.007	0.007	0.013	0.016	0.02	0.003	0.023	0.013
			1	0.062	0.085	0.082	0.062	0.023	0.026	0.023	0.039	0.046	0.023	0.039	0.036	0.02	0.013	0.036	0.02
			3	0.365	0.306	0.279	0.365	0.053	0.059	0.03	0.039	0.108	0.118	0.112	0.115	0.007	0.02	0.039	0.026
			10	0.805	0.7	0.684	0.73	0.21	0.161	0.184	0.174	0.391	0.391	0.473	0.44	0.062	0.049	0.089	0.112
			30	1.075	1.029	1.006	0.891	0.578	0.411	0.434	0.539	0.746	0.772	0.789	0.792	0.204	0.263	0.224	0.237
			100	0.96	0.989	0.943	0.927	0.832	0.914	0.726	0.861	0.884	0.904	0.848	0.805	0.542	0.546	0.5	0.457
				dsRed positive cells (y-axis)
			(µM, x-axis)	wild-type On nirmatrelvir				L167F On nirmatrelvir				wild-type On GC376				L167F On GC376
			0	28	24	22		41	29	30		2	2	1		2	6	3
			0.1	23	19	19		13	11	16		1	4	0		2	3	6
			0.3	13	10	16		8	19	4		0	1	1		1	1	2
			1	26	26	20		12	4	13		1	1	4		0	0	0
			3	102	79	83		14	16	14		23	23	18		3	3	1
			10	242	224	198		30	27	24		109	102	113		29	27	24
			30	306	312	317		78	76	87		207	234	224		138	114	148
			100	377	324	349		162	176	169		238	260	271		232	199	218
				dsRed positive cells normalized to highest mean (y-axis)
			(µM, x-axis)	wild-type On nirmatrelvir				L167F On nirmatrelvir				wild-type On GC376				L167F On GC376
			0	0.08	0.069	0.063		0.117	0.083	0.086		0.006	0.006	0.003		0.006	0.017	0.009
			0.1	0.066	0.054	0.054		0.037	0.031	0.046		0.003	0.011	0		0.006	0.009	0.017
			0.3	0.037	0.029	0.046		0.023	0.054	0.011		0	0.003	0.003		0.003	0.003	0.006
			1	0.074	0.074	0.057		0.034	0.011	0.037		0.003	0.003	0.011		0	0	0
			3	0.291	0.226	0.237		0.04	0.046	0.04		0.066	0.066	0.051		0.009	0.009	0.003
			10	0.691	0.64	0.566		0.086	0.077	0.069		0.311	0.291	0.323		0.083	0.077	0.069
			30	0.874	0.891	0.906		0.223	0.217	0.249		0.591	0.669	0.64		0.394	0.326	0.423
			100	1.077	0.926	0.997		0.463	0.503	0.483		0.68	0.743	0.774		0.663	0.569	0.623

## Sheet: Figure 5C
Figure 5C Nirmatrelvir dose response - 3CLpro-On
				dsRed positive cells (y-axis)
			GC376 (µM, x-axis)	wild-type On			Y54C On			L167F On
			0	29	17	16	27	28	29	23	26	26
			0.1	18	13	14	20	10	19	26	17	20
			0.3	20	21	16	16	23	14	20	20	27
			1	32	26	30	21	19	19	19	16	21
			3	84	73	86	21	26	17	38	23	22
			10	224	233	211	48	33	50	53	50	54
			30	360	292	301	127	150	149	181	209	193
			100	381	413	380	294	253	269	321	340	324
				dsRed positive cells normalized to highest mean (y-axis)
			GC376 (µM, x-axis)	wild-type On			Y54C On			L167F On
			0	0.0741056	0.0434412	0.0408859	0.0587734	0.0664395	0.0664395	0.0689949	0.0715503	0.0741056
			0.1	0.0459966	0.0332198	0.0357751	0.0664395	0.0434412	0.0511073	0.0511073	0.0255537	0.048552
			0.3	0.0511073	0.0536627	0.0408859	0.0511073	0.0511073	0.0689949	0.0408859	0.0587734	0.0357751
			1	0.0817717	0.0664395	0.076661	0.048552	0.0408859	0.0536627	0.0536627	0.048552	0.048552
			3	0.214651	0.186542	0.219761	0.0971039	0.0587734	0.0562181	0.0536627	0.0664395	0.0434412
			10	0.572402	0.5954	0.539182	0.135434	0.127768	0.13799	0.122658	0.0843271	0.127768
			30	0.919932	0.746167	0.769165	0.462521	0.534072	0.493186	0.324532	0.383305	0.38075
			100	0.973595	1.05537	0.971039	0.820273	0.868825	0.827939	0.751278	0.646508	0.687394
				dsRed positive cells (y-axis)
			Nirmatrelvir (µM, x-axis)	wild-type On			Y54C On			L167F On
			0	11	13	13	20	18	19	17	18	26
			0.1	8	14	13	11	22	13	16	12	17
			0.3	19	19	11	9	17	14	18	9	20
			1	62	44	49	17	10	17	17	11	29
			3	153	129	119	31	37	21	26	14	18
			10	251	212	246	101	102	86	42	33	37
			30	317	310	316	214	188	198	124	118	133
			100	312	352	297	311	277	293	261	247	171
				dsRed positive cells normalized to highest mean (y-axis)
			Nirmatrelvir (µM, x-axis)	wild-type On			Y54C On			L167F On
			0	0.0343392	0.0405827	0.0405827	0.062435	0.0561915	0.0593132	0.0530697	0.0561915	0.0811655
			0.1	0.024974	0.0437045	0.0405827	0.0343392	0.0686785	0.0405827	0.049948	0.037461	0.0530697
			0.3	0.0593132	0.0593132	0.0343392	0.0280957	0.0530697	0.0437045	0.0561915	0.0280957	0.062435
			1	0.193548	0.137357	0.152966	0.0530697	0.0312175	0.0530697	0.0530697	0.0343392	0.0905307
			3	0.477627	0.402706	0.371488	0.0967742	0.115505	0.0655567	0.0811655	0.0437045	0.0561915
			10	0.783559	0.661811	0.76795	0.315297	0.318418	0.26847	0.131113	0.103018	0.115505
			30	0.989594	0.967742	0.986472	0.668054	0.586889	0.618106	0.387097	0.368366	0.415193
			100	0.973985	1.09886	0.927159	0.970864	0.864724	0.914672	0.814776	0.771072	0.533819

## Sheet: Figure 5D
Figure 5D Nirmatrelvir dose response - 3CLpro-On
				dsRed positive cells (y-axis)
			GC376 (µM, x-axis)	wild-type On				Q192R On
			0	11	12	7	7	58	54	47	43
			0.1	11	11	9	7	51	43	40	54
			0.3	9	10	9	3	49	34	40	36
			1	18	12	19	11	40	43	36	27
			3	62	57	46	48	57	53	61	51
			10	217	222	202	164	111	104	113	88
			30	354	349	314	348	176	161	176	171
			100	412	367	346	354	230	247	256	239
				dsRed positive cells normalized to highest mean (y-axis)
			GC376 (µM, x-axis)	wild-type On				Q192R On
			0	0.0297498	0.0324544	0.0189317	0.0189317	0.156863	0.146045	0.127113	0.116295
			0.1	0.0297498	0.0297498	0.0243408	0.0189317	0.137931	0.116295	0.108181	0.146045
			0.3	0.0243408	0.0270453	0.0243408	0.00811359	0.132522	0.091954	0.108181	0.0973631
			1	0.0486815	0.0324544	0.0513861	0.0297498	0.108181	0.116295	0.0973631	0.0730223
			3	0.167681	0.154158	0.124408	0.129817	0.154158	0.14334	0.164976	0.137931
			10	0.586883	0.600406	0.546315	0.443543	0.300203	0.281271	0.305612	0.237999
			30	0.957404	0.943881	0.849222	0.941176	0.475997	0.435429	0.475997	0.462475
			100	1.11427	0.992563	0.935767	0.957404	0.622042	0.668019	0.69236	0.646383
				dsRed positive cells (y-axis)
			Nirmatrelvir (µM, x-axis)	wild-type On				Q192R On
			0	20	9	20	14	82	68	46	63
			0.1	9	13	9	13	42	50	58	46
			0.3	19	17	16	13	34	34	52	24
			1	77	53	46	53	44	48	48	37
			3	183	183	200	184	69	83	61	74
			10	386	367	357	357	149	117	107	136
			30	451	431	417	440	192	176	150	210
			100	456	463	426	479	329	321	336	319
				dsRed positive cells normalized to highest mean (y-axis)
			Nirmatrelvir (µM, x-axis)	wild-type On				Q192R On
			0	0.0438596	0.0197368	0.0438596	0.0307018	0.179825	0.149123	0.100877	0.138158
			0.1	0.0197368	0.0285088	0.0197368	0.0285088	0.0921053	0.109649	0.127193	0.100877
			0.3	0.0416667	0.0372807	0.0350877	0.0285088	0.0745614	0.0745614	0.114035	0.0526316
			1	0.16886	0.116228	0.100877	0.116228	0.0964912	0.105263	0.105263	0.0811404
			3	0.401316	0.401316	0.438596	0.403509	0.151316	0.182018	0.133772	0.162281
			10	0.846491	0.804825	0.782895	0.782895	0.326754	0.256579	0.234649	0.298246
			30	0.989035	0.945175	0.914474	0.964912	0.421053	0.385965	0.328947	0.460526
			100	1	1.01535	0.934211	1.05044	0.721491	0.703947	0.736842	0.699561

[truncated: 10 more sheets: Figure 6A, Figure 6B, Figure 6C, Figure 6D, Figure 6E, Figure 6G, Figure 6H, Figure S4A,B, Figure S4C, Figure S4D]
